# Supplementary material for: Enhancing the Adult and Paediatric Palliative Care System: Spanish Professionals’ and Family Caregivers’ Suggestions for Comprehensive Improvement
Source: Healthcare (Basel). 2023 Dec 27;12(1):65. doi: 10.3390/healthcare12010065 (PMC10779096; doi:10.3390/healthcare12010065)
Supplement: Supplementary file 1 [file healthcare-12-00065-s001.zip]

Archive with 1 entries (1 files):
- healthcare-2758618-supplementary.pdf
